# Supplementary material for: Recurrent Vulvovaginal Candidosis and Its Underlying Mechanisms: A Systematic Review
Source: J Fungi (Basel). 2025 May 5;11(5):357. doi: 10.3390/jof11050357 (PMC12112908; doi:10.3390/jof11050357)
Supplement: Supplementary file 1 [file jof-11-00357-s001.zip]

Archive with 1 entries (1 files):
- jof-3573880-supplementary.pdf
